# Supplementary material for: Maternal High-Fat Diet Aggravates Allergic Asthma in Offspring via Modulating CD4+ T-Cell Differentiation
Source: Nutrients. 2022 Jun 16;14(12):2508. doi: 10.3390/nu14122508 (PMC9230034; doi:10.3390/nu14122508)
Supplement: Supplementary file 1 [file nutrients-14-02508-s001.zip]

Archive with 2 entries (2 files):
- Supplementary tables.pdf
- Supplementary figures.pdf
